# Supplementary material for: Waste Glass-Derived Hierarchically Porous All-Inorganic Coatings for Sustainable Daytime Radiative Cooling
Source: Materials (Basel). 2026 Mar 28;19(7):1344. doi: 10.3390/ma19071344 (PMC13073652; doi:10.3390/ma19071344)
Supplement: Supplementary file 1 [file materials-19-01344-s001.zip]

Archive with 1 entries (1 files):
- materials-4213882-supplementary.pdf
